# Supplementary material for: Development of an application programming interface to automate downloading and processing of precision livestock data
Source: Transl Anim Sci. 2024 Jun 7;8:txae092. doi: 10.1093/tas/txae092 (PMC11209544; doi:10.1093/tas/txae092)
Supplement: txae092_suppl_Supplementary_Material [file txae092_suppl_supplementary_material.zip]

Archive with 3 entries (3 files):
- GreenFeed_API.pdf
- SmartFeederTutorial.pdf
- SmartScale_Markdown.pdf
